# Supplementary material for: Development of a core outcome set for use in community-based bipolar trials—A qualitative study and modified Delphi
Source: PLoS One. 2020 Oct 28;15(10):e0240518. doi: 10.1371/journal.pone.0240518 (PMC7592842; doi:10.1371/journal.pone.0240518)
Supplement: S4 File — (XLSX) [file pone.0240518.s004.xlsx]

## Sheet: BP outcomes
Outcome domain	Description	Alternative terminology for domain	ID by Service Users & carers in qualitative exercise	ID by Healthcare Professional or researcher in qualitative exercise	ID in Cochrane	Notes on domain	ID by Research Fellow	ID by Lived Experience Research Fellow	ID by Patient and Public Involvement Lead	Lived Experience Advisory Panel (LEAP) identified	Identified at 3.11.15 meeting	LEAP 28/10/2015 recommendations and comments
RECOVERY (3)
Personal recovery	A deeply personal, unique process of changing one’s attitudes, values, feelings, goals, skills and/or roles. It includes connectedness, hope, identity, meaning and empowerment (CHIME). It is a way of living a satisfying, hopeful, and contributing life even with the limitations caused by the illness. Recovery involves the development of new meaning and purpose in one’s life as one grows beyond the…	shorten version								1
Goal setting and goal achievement	Is the person able to set and subsequently achieve goals which are meaningful to them. Able to set goals and make plans to move towards or achieve them be able to plan more for the future		1	0	0		1	1
Self-esteem	A confidence in ones own abilities and worth. Not feeling guilty about the illness and the effect that it has on others. Being taken seriously and accepted by others.	Self-confidence	1	1	0		1	1
Hope	The level of optimism in the outlook of the individual.		1	0	0		1	1
Sense of identity	How one describes oneself now, with reference to past and also future	Confidence in identity and sense of self								1
Well-being, mental and physical	The state of being comfortable, healthy and happy		1	0	0		1	0
Stigma	Experiences of anticipated or experienced stigma		1	0	0			1
Self-Stigma		Internalised stigma	0	0	0		0	0	1			1
OUTCOMES DROPPED FROM RECOVERY SECTION
Meaning in life	Gaining meaning , purpose and structure in life. Participation in activities, roles or jobs that have meaning to the individual.					DELETED as in personal recovery				1
Planning for the future						DELETED as in personal recovery				1
Thriving			1	0	0	DELETED as in personal recovery	1	0
Agency and self-efficacy	The ability to make own choices and determine own future.	Empowerment	1	0	0	DELETED as in personal recovery and goal-setting	0	1
Participation in meaningful activities	Participating in activities, roles or jobs which are valued by the person. Engaged in something which give meaning in life and a reason to get out of bed.	Participation in valued activities. Meaningful occupation.	1	1	0	DELETED as in personal recovery, quality of life	1	1
Motivation and purpose	A drive and forward looking motivation	Lethargy or lack of motivation	1	1	0	HCPs were more likely to talk about a lack of motivation. In personal recovery. DELETED as in goal setting and personal recovery	1	0
Independence	The ability to live independently. Getting organised and overcoming the destruction and disorganisation of mood instability.		1	1	0	DELETED as in Quality of Life and, in second sentence, in self-management.	1	1
Interdependence	Recognising that support from others is important and can be given as well as received		1	0	0	DELETED as in Increased social networks, personal recovery and self-management	0	1
Trust	Trust in others. Establishing close, trusting and lasting relationships with, and being accepted by, others.	Trust others	1	0	0	DELETED as in connectedness (personal recovery) and self management	1	0
Self-trust	Trust in oneself and ones actions		1	0	0	DELETED as in personal recovery	1	0
CONNECTEDNESS (8)
Friend and family relationships	Does the person have good relationships with friends and family and are they able to maintain this appropriate relationships? Develops and maintains connections with family & friends, rather than withdrawing or losing friends through episodic mental health crises.	Social network. Friendship loss. Stable and enduring relationships.	1	1	0	HCPs used the term social network. Sus and carers raised the importance of friendship loss during times of mania.	1	1
Increased social networks	Establishing, maintaining and repairing a social network, including meeting people and doing things and being involved in the community	Connectedness	1	1	0	TK identified connectedness from the HCP interviews.	1	1
Isolation	Isolation in times of low mood and depression	Periodic isolation. Overcoming isolation	1	0	0		1	1
Sexual promiscuity Hypersexuality	A person having a number of different sexual partners increased and reckless, impulsive, potentially risky sexual relations involving lack of awareness.	Sexual relationships	0	1	0	Sexual promiscuity seemed too vague and potentially judgemental, and failed to capture the sense of heightened drive and recklessness.	1	0			1
Communication	The ability to communicate effectively, to listen and speak effectively		1	0	0		1	0
Social sensitivity	A sensitivity in the reactions of the person to social situations, including irrational responnsesincluding difficult situations	Social Awkwardness	0	1	0		1	0
Increased social capital	More confidence about the possibility of new friends or Being effective in relationships and being able to communicate with others. Resources provided by others in your network to support you.		1	0	0	Friends, including new friends are included in friends and family relationships	0	1
loneliness	Subjective feeling of being alone and fFeeling alone/lonely (even with establsihed social networks)					Qualified to make clear that one can feel lonely in a group of people		1
Social support			1	0	0		1	0
OUTCOMES DROPPED FROM CONNECTEDNESS
Social skills and functioning	Age appropriate social abilities of the person to interact and communicate effectively in social situations.	Social interaction	0	0	1	Cochrane used two outcome terms (seemingly interchangeably). DELETED because merged with Increased social capital and social sensitivity.	1	0
Relationships with partner	An assessment of whether the person is in a relationship and if that relationship breaks down.	Relationship status, including divorce and separation	1	0	1	DELETED because included in friend and family relationships	1	0
Mental Health (Symptoms) (11)
Mental state			0	0	1		1	0
High mood/mania/hypomania	A state of excessive energy, little sleep, grandiosity, delusions and loss of judgement	Mania (?). Elation.	1	0	0		1	0
Paranoia	A condition characterised by delusions of persecution or unwarranted jealousy		1	0	0		1	0
Anxiety	Feelings of worry, concern or deep unease about something with an uncertain outcome		1	0	1		1	0
Low mood/Depression	A state in which people have difficulty concentrating, feelings of decreased energy, guilt, worthlessness and hopelessness. Broad diagnosis.	Remission of depression	0	1	1	This could be merged with low mood? Cochrane outcome was remission of depression.	1	0
Delusions (?)	A false belief or impression which is strongly held despite evidence to the contrary	Delusional creativity	0	1	0	Clinician input on relevance of domain needed. Please advise.	1	0
Behaviour and atypical behaviour	Behaviour that is out of character different from either social norms or individual norms.	Abnormal behaviour	0	0	1		1	0
Self-harm	Harm inflicted on oneself, without the intent of committing suicide.		1	1	1		1	0
Psychological pain/distress	A suffering of non-physical, psychological pain		1	0	0		1	0
Suicide and thoughts of suicide	Completed suicide or thoughts of committing suicide	Managing suicide ideation	1	1	1		1	1
Guilt and shame	Feelings of guilt or remorse		1	0	0		1	0			1 (shame)
Vulnerability/at risk	Safety concerns due to increased vulnerability of the person - at risk of harm from others.		1	1	0		1	0
OUTCOMES DROPPED FROM MENTAL HEALTH (SYMPTOMS)
Global state			0	0	1	DELETED because unclear: Need more precise term - also linked to QoL	1	0
Mania	Periods of time of great excitement, euphoria, delusions and over activity		0	1	1	DELETED as added to high mood and hypomania as spectrum	1	0
Low mood	A state characterised by depression, lethargy, self-blame and doubt		1	0	0	DELETED as combined with depression	1	0
Stability in mood and life plans or events	Able to manage changes in mood enough to function more consistently than before	Stable mental health	1	0	0	DELETED as in self-management: achieving stable mental health	1	1
Mood control	An acceptance, desire and ability to control mood. Stop rapid cycling, emotional stability not severe mood fluctuations, steadiness, consistent not impulsive	Wanting control of mania. Mood disturbances.	1	1	1	HCPs emphasised the importance of the SU wanting to control their mood as an important stage in the management of decreasing mania. DELETED as in self-management.	1	1
Time to symptoms reduction	The period of time after the start of treatment until symptoms start to reduce		0	0	1	DELETED as analysis approach?	1	0
Affective disorder			0	0	1	DELETED as duplication - term for mood disorder, whether high or low	1	0
Personality change			0	1	0	DELETED as in behaviour and atypical behaviour	1	0
PHYSICAL HEALTH (5)
All cause mortality	Death by any cause		1	0	0		1	0
Mortality excluding suicide	Death from causes other than suicide		0	0	1		1	0
Life expectancy	The average number of years a person can expect to live		0	1	0		1	0
Physical health (composite) checks	Feels that Physical and Mental health are both acknowledged and addressed equally by HCPs. Able to maintain physical health consistently, including weight , exercise, diet , sleep					Second sentence deleted as under self-management
Physical fitness	Improve physical fitness through exercise and meaningful activity and establish an active lifestyle		1	0	0	TK identified this as an outcome for SZ but not BP	0	1
OUTCOMES DROPPED FROM PHYSICAL HEALTH
Mortality due to pancreatitis	Death due to pancreatitis		0	0	1	DELETED as didn't seem relevant - Odd cause	1	0
General health status (composite)			0	1	1	DELETED as in health-related quality of life	1	0
Physical illness (composite)			0	1	0	DELETED as in health-related quality of life	1	0
Weight gain		Weight control	1	1	0	DELETED as elsewhere in list below under side-effects	1	1
Diabetes	The prevalence of onset of diabetes		1	1	0	DELETED as comes under Reduction of side-effects (composite) below	1	0
MEDICATION (5)
Self-management of medication	Feels able to manage medication in cooperation and negotiation with health care professionals	shared decision making over medication	1	0	0		0	1
Medication adherence	Consistency in taking medication that is prescribed
Reduced use of medication	Ability to slowly and safely reduce or come off medication with the support of a health care professional	reduce or stop medication under supervision & with support	1	0	0		1	1
Use of more effective medication	Has changed medication to improve mental well-being, gain effectiveness and /or reduce side-effects		1	0	0		0	1
Coping with side effects of medication	able to use strategies to reduce or mitigate side effects of medications	Reduce side-effects
OUTCOMES DROPPED FROM MEDICATION
Confidence in medication	Feels confident and comfortable with the medication prescribed.		1	0	0	DELETED as in self-management of medication	0	1
Use of rescue medication			0	0	1	DELETED as in self-management of medication	1	0
Time to stopping of additional medication			0	0	1	DELETED as in self-management of medication	1	0
Side-effects (2)
Reduction of side-effects (composite), both physical and (neuro-)psychological, including effects upon cognition	A reduction in the number or severity of side-effects. Reduce unwanted side-effects to retain feeling, creativity and sensitivity and not feel blunted.	Adverse events (generic)	1	0	1	Cochrane identified adverse events. Is this the same as side-effects(?)	1	1
Weight gain (side-effect)	Increase in weight due mainly to medication	Increased appetite	1	1	0	Sus and carers noted that weight gain was due to increased appetite cause by some mood stabilising medication.	1	0
OUTCOMES DROPPED FROM SIDE-EFFECTS
Diabetes (Side-effect)			0	1	0	DELETED as in reduction of side-effects (composite)	1	0
Kidney damage (Side-effect)	Problems with the functioning of the kidneys due to medication taken (particularly lithium).	Renal failure. Death due to hepatic failure.	1	1	0	Cochrane identified death due to hepatic failure. DELETED as in reduction in side-effects (composite)	1	0
Feeling blunted (Side-effect)			1	0	0	This has been placed in the side-effects section as Sus reported being blunted due to medication. DELETED as in reduction in side-effects (composite)	1	0
Service outcomes (8)
Hospital admission	Being admitted to hospital or using a crisis service	Hospitalisation. Not having been hospitalised/sectioned	1	1	1	Can be measured as either binary (yes/no), frequency per service user or frequency per cohort.	1	1
Relapse	A worsening of symptoms either with or without hospitalisation.		1	0	1		1	0
Service user satisfaction Experience of care	Satisifaction, continuity and access	Unmet need. Acceptability of treatment.	0	0	1	Acceptability of treatment was often assessed through loss to follow-up	1	0
Relapse Care plan in place	Is there a care plan in place, which has been agreed with the service user and their family, including a relapse plan?		0	1	0		1	0
Trusting patient/doctor relationship	Trusting relationships with health care professionals	Therapeutic alliance	1	1	0		1	1
Health and social care service use, including contact with police	Includes third sector providers primary care, health and social care									1
Perceived coercion and being treated with dignity and respect in general										1		not sure of meaning of this - RS
Treatment engagement										1
OUTCOMES DROPPED FROM SERVICE OUTCOMES
Length of time in hospital	Time spent as an inpatient	Appropriate discharge.	1	1	1	DELETED as Community-focused COS	1	0
Being sectioned	Being admitted to hospital under use of the Mental Health Act.	Use of mental health act	1	0	0	DELETED as descriptive	1	1
Speed of diagnosis	The length of time between initial onset of symptoms and diagnosis	Time to diagnosis	1	1	0	DELETED as analysis approach	1	0
Accuracy of diagnosis			0	1	0	DELETED as difficult to measure	1	0
Medication adherence	Consistency in taking medication that is prescribed	Medication compliance	0	0	1	DELETED as moved to medication section	1	0
Additional treatment for affective episode			0	0	1	IDELTED as in care plan in place	1	0
Access to appropriate care	Ability to access the care required, when it is required, including crisis services	Access to support	1	0	0		1	1
Use of physical restraint / seclusion or freedom	Not subjected to restraint/ police / sectioning / incarceration					DELETED as covered in hospital admission				1
Contact with police	Avoiding contact with the police		1	0	0	DELETED as merged with health and social care service use	1	1
Relapse plan in place						DELETED as domain duplicated
Quality of life (5)
Quality of life	The general state of a person in terms of health, happiness and well-being		1	1	1		1	0
Health-related quality of life	A broad multi-dimensional concept, focused on physical and mental health		0	1	0		1	0
Happiness/Mindfulness	Able to be present in the moment, content and happy without worry		1	0	0		1	1
Able to build an ordinary life	able to build an ordinary everyday life with 'normal milestones' in relation to education, work, housing, family, finances, etc. Ability to keep that role.	freedom from restraint / hospitaliastion	1	0	0	normal' as value-judgement	1	0
Meaningful occupation and activities	Occupation, paid or unpaid/voluntary, or education, or activities which are meaningful to the individual.
Education										1
Housing										1
Life skills										1
OUTCOMES DROPPED FROM QUALITY OF LIFE
Retain employment	Is the person able to hold down a paid job. Able to keep work through crises / keep a job	Employment	1	1	1	DELETED to merge under new domain of meaningful - to the individual - occupation and activties	1	1
Finding employment	Is the person able to find a job.					DELETED -As above	1	0
Suitable employment	Is the person in paid employment in a role that suits the person. Remunerated work which offers satisfaction, structure and social contact Able to stay in work – trusted by and understood by colleagues, support from employer, comfortable work environment, able to get support to continue work through crises	Paid work	1	0	0	DELETED -As above	1	1
Engaged in voluntary roles	Participation in well-defined roles which are not paid. Engaged in regular and fulfilling voluntary work. Also, engaged with aim of moving towards possibile paid employment.	Voluntary work	1	0	0	DELETED -As above	1	1
SELF-MANAGEMENT (3)
SELF MANAGEMENT - reducing unhealthy behaviours through applying self-knowledge						INCLUDES reducing poor sleep patterns, alcohol misuse, addictive behaviours, such as gambling, self-medicating and smoking
SELF MANAGEMENT - increasing healthy behaviours						INCLUDES sleeping well, establishing a good diet, increased self-care, self-acceptance, and increased physical exercise
SELF-MANAGEMENT - understanding bipolar						INCLUDES understanding bipolr, increased cognitive skills, stability, ability to make decisions and concentration
OUTCOMES DROPPED FROM SELF MANAGEMENT
Awareness and decreasing use of self medication - alcohol	levels of alcohol use and coping strategies	managing self medication	1	1	0	DELETED as in main domain above	1	1
Coping with drug and substance use	Reduce, stop or manage use of alcohol and/ or street drugs. Become aware of dangers of using substances to self-medicate, and to seek alternatives. Level of use tested.	managing self medication	1	1	0	DELETED as in main domain above	1	1
Keeping safe	Feeling and being secure.	Personal safety	1	0	0	As above Definition is a hybrid of TK and RS definitions	1	1
Safety	An assessment of trigger behaviours that lead to excessive risk taking or self-damaging behaviours, for example,		1	0	0	DELETED as in main domain above	1	0
	awareness of and decrease in other addictive behaviours such as gambling					DELETED as in main domain above
Stop smoking	Reduce or stop smoking		1	0	0	As above. TK identified this as a theme in SZ but not BP	0	1
Sleeping well	Good sleep pattern established and tracked	Sleeplessness	1	1	0	DELETED as in main domain above	1	1
Establish a good diet						DELETED as in main domain above		1
increase physical fitness						DELETED as in main domain above		1
increasing self-care						DELETED as in main domain above		1
Self-acceptance	An expectation of the service user that others will accept them as a person		1	0	0	DELETED as in main domain above	0	1
Understanding bipolar	Ability to track mood, recognise manic states and cope with and manage them		1	0	0	DELETED as in main domain above	0	1
Cognitive skills	Able to trust senses and thought processes. Linked to improved self-esteem, avoiding relapse	q				DELETED as in main domain above		1
Decision making	Be able to think clearly, fill in blanks of memory, remember things, make decisions. Having normal logic and not being irrational or confused. Be able to be decisive and make clear judgements. Be more confident about making decisions		1	0	0	As above. TK did not identify this outcome, but on reflection agrees that this was a clear theme in the data.	0	1
Concentration			0	1	0	DELETED as in main domain above	1	0
Achieving stable mental health						DELETED as in main domain above		1
SELF MANAGEMENT (other - developing support, skills and motivation ) (2)
Feeling in control of finances.	Control of finances, including excessive money spend and bankruptcy. Stable spending within resources available, ability to cope with debt and not over or under spend. Avoidance of wild or extravagant spending.	Financial control	1	1	0		1	1
Organisation of home and living conditions	People's daily self-care activities, such as shopping, cleaning and bathing. To value self and take care of self, including looking after appearance, need for relaxation and rewards, not blaming self, accepting credit	Activities of daily living	1	1	0	Self-care and activities or daily living are very closely related themes.	1	1
OUTCOMES DROPPED FROM SELF MANAGEMENT OTHER
Control	Control over their life and their treatment or care, including the ability to jointly decide treatment plans with healthcare professional		1	1	0	DELETED as in personal recovery (empowerment) and goal-settng; also trusting doctor/patient relationship	1	0
Achievement and productivity	Completing tasks and achieving goals, often in a work context. Sense of achievement		1	0	0	DELETED as in personal recovery and goal-setting	1	1
Taking physical exercise						DELETED as in Physical Health and Self Management increasing healthy behaviour		1
Coping ability of participant						DELETED as in personal recovery				1
